# Supplementary material for: Adsorption Characteristics of Ionic Surfactants on Anthracite Surface: A Combined Experimental and Modeling Study
Source: Molecules. 2022 Aug 20;27(16):5314. doi: 10.3390/molecules27165314 (PMC9416174; doi:10.3390/molecules27165314)
Supplement: Supplementary file 1 [file molecules-27-05314-s001.zip]

Archive with 1 entries (1 files):
- molecules-1855431-supplementary.pdf
